# Supplementary material for: Development of Immunochromatographic Test Kit for Rapid Detection of Specific IgG4 Antibody in Whole-Blood Samples for Diagnosis of Human Gnathostomiasis
Source: Diagnostics (Basel). 2021 May 11;11(5):862. doi: 10.3390/diagnostics11050862 (PMC8151850; doi:10.3390/diagnostics11050862)
Supplement: Supplementary file 1 [file diagnostics-11-00862-s001.zip]

Archive with 1 entries (1 files):
- diagnostics-1198345-supplementary.pdf
